# Supplementary material for: Perception of footwear comfort and its relationship with the foot structure among youngest-old women and men
Source: PeerJ. 2021 Oct 19;9:e12385. doi: 10.7717/peerj.12385 (PMC8532988; doi:10.7717/peerj.12385)
Supplement: Supplemental Information 1 [file peerj-09-12385-s001.xls]

## Sheet: Arkusz1
No.	Gender	Age	Body mass	Body height	BMI	Body built	Marital status	foot length right	foot length left	foot width right	foot width left	Clarke's angle right	Clarke's angle left	γ angle right	γ angle left	α angle right	α angle left	β angle right	β angle left	shoe length	shoe forefoot width	shoe heel width	heel height	heel cushioning	forefoot cushioning	arch height	mediolateral control	overall comfort	material properties of footwear
1	Women	67	80	1.61	30.863	Obesity	Single	21.5	21.5	9	9.2	38	27	21	24	6	15	30	25	10	10	7	8	7	9	7	8	10	7
2	Women	68	92	1.65	33.7925	Obesity	Married	22.8	22.8	9	9.3	21	24	15	15	14	8	22	23	9	9	5	7	4	5	6	6	6	7
3	Women	65	79	1.59	31.2488	Obesity	Married	21.5	21.5	9	9.2	40	40	20	17	20	15	16	16	6	5	6	6	5	7	6	7	8	8
4	Women	69	81	1.62	30.8642	Obesity	Widowed	23	23	8.8	8	24	21	20	15	0	0	19	21	6	6	4	6	6	6	7	6	8	8
5	Women	73	70	1.59	27.6888	Overweight	Widowed	21.4	21.4	7.8	7.8	45	45	15	15	26	18	10	6	6	6	6	6	6	6	6	5	6	6
6	Women	74	65	1.67	23.3067	Norm	Widowed	23	23	8.6	8.8	40	39	16	15	6	11	15	22	8	3	4	5	4	6	5	4	6	7
7	Women	73	55	1.65	20.202	Norm	Married	23.5	23.5	8.8	9	32	30	15	16	9	10	21	19	9	9	7	7	7	8	7	6	10	9
8	Women	75	88	1.62	33.5315	Obesity	Married	21.6	21.6	8.6	9	35	28	19	19	9	10	25	19	9	8	8	8	7	6	7	7	8	8
9	Women	68	60	1.6	23.4375	Norm	Married	21.7	21.7	7.7	7.7	32	32	15	16	12	12	12	12	10	9	9	9	8	9	8	8	9	9
10	Women	70	73	1.6	28.5156	Overweight	Widowed	22.6	22.6	8.3	8.5	19	22	15	15	20	22	15	15	10	9	5	7	5	8	8	8	10	10
11	Women	69	75	1.65	27.5482	Overweight	Married	23.5	23.5	7.7	7.4	35	30	13	14	12	11	14	12	9	6	7	7	7	6	6	7	8	8
12	Women	74	70	1.58	28.0404	Overweight	Married	21.6	21.6	8	8.5	25	30	13	15	5	25	18	12	9	9	7	7	7	8	7	7	9	8
13	Women	74	65	1.6	25.3906	Overweight	Widowed	23	23.2	8.8	8.8	21	30	17	15	2	1	23	25	9	9	8	8	7	6	7	7	9	7
14	Women	72	81	1.67	29.0437	Overweight	Married	22.6	22.5	7.8	8	43	43	14	14	0	1	13	10	7	9	7	7	7	7	7	6	9	9
15	Women	73	70	1.65	25.7117	Overweight	Widowed	22.5	22.5	8.9	8.2	28	31	15	15	6	6	8	3	9	9	6	6	6	6	7	7	9	7
16	Women	74	65	1.6	25.3906	Overweight	Married	22.3	22.3	8.4	8.1	27	30	15	15	11	8	5	7	9	9	7	8	7	8	7	7	8	7
17	Women	68	80	1.67	28.6851	Overweight	Married	21	21	8.7	8.8	17	15	16	15	22	30	18	3	8	8	8	7	7	7	7	6	8	7
18	Women	72	72	1.65	26.4463	Overweight	Married	23.2	23.2	8.5	9.2	33	30	15	15	11	12	9	5	7	7	8	8	8	7	8	7	7	7
19	Women	75	80	1.65	29.3848	Overweight	Widowed	22.5	22.5	8.9	8.8	32	28	16	15	1	0	32	28	10	9	7	9	6	9	8	7	9	8
20	Women	67	70	1.63	26.3465	Overweight	Married	23.2	23.2	9.1	9.1	40	37	16	16	13	15	18	15	10	10	8	9	8	9	7	7	10	7
21	Women	69	82	1.6	32.0312	Obesity	Married	21.5	21.5	8.5	8.7	23	22	17	16	9	10	16	22	10	10	8	9	8	9	8	8	10	7
22	Women	72	62	1.58	24.8358	Overweight	Widowed	21	21	7.8	7.8	32	32	15	15	0	0	14	14	9	9	7	7	7	7	8	6	9	8
23	Women	73	66	1.69	23.1084	Norm	Widowed	23.7	23.7	8.8	8.6	16	27	15	15	9	15	21	3	10	10	8	8	8	8	9	9	10	8
24	Women	70	65	1.6	25.3906	Norm	Married	24.3	24.3	9	9	19	20	16	15	4	10	26	10	9	10	8	8	5	8	8	7	10	9
25	Women	71	68	1.64	25.2826	Overweight	Widowed	22.4	22.4	7.8	8	37	40	14	15	22	22	10	14	9	9	8	8	7	8	8	7	9	9
26	Women	74	90	1.65	33.0579	Obesity	Married	23.2	23.2	8.9	8.9	37	35	16	16	3	5	13	12	9	9	8	7	8	7	6	6	9	9
27	Women	67	68	1.67	24.3824	Norm	Married	23	23	8.6	8.2	38	35	15	15	1	1	11	15	10	10	8	9	8	7	8	8	10	8
28	Women	66	58	1.67	20.7967	Norm	Widowed	21.4	21.2	8.5	8.5	10	16	14	14	11	8	19	22	8	9	7	8	7	8	7	7	7	7
29	Women	67	65	1.6	25.3906	Overweight	Married	20	20	7.8	7.8	31	37	15	15	20	17	22	5	9	9	8	7	9	7	8	8	10	9
30	Women	74	70	1.6	27.3437	Overweight	Married	20.5	20.5	8.3	8.2	42	36	18	15	24	5	20	19	9	9	7	7	6	6	7	8	9	7
31	Women	70	80	1.7	27.6817	Overweight	Widowed	23.5	23.5	8.7	8.5	35	35	14	14	19	5	4	4	10	10	7	8	7	7	6	8	10	8
32	Women	75	72	1.67	25.8166	Overweight	Married	22.2	22.2	8.7	8.3	30	30	15	15	11	4	11	7	9	9	8	8	7	8	6	7	9	5
33	Women	68	65	1.65	23.8751	Norm	Married	24	24	8.4	8.6	33	27	14	14	5	4	7	10	9	9	7	7	7	7	7	7	9	8
34	Women	67	70	1.68	24.8016	Norm	Widowed	24.5	24.5	7.2	8.2	40	39	14	14	8	20	4	5	8	9	6	7	7	6	8	7	10	8
35	Women	65	43	1.54	18.1	Underweight	Married	19.4	19.4	9	8.2	42	40	12	19	19	20	9	18	9	9	7	8	10	10	9	9	10	10
36	Women	65	40	1.52	17.3	Underweight	Married	21.5	21.5	8.1	8.3	42	40	15	16	17	10	18	16	8	10	7	7	7	9	8	7	9	9
37	Women	65	70	1.6	27.3	Overweight	Married	22	22.3	9.4	9.4	42	45	18	18	10	15	15	15	7	6	6	7	7	8	8	7	9	9
38	Women	65	70	1.64	24.2	Norm	Widowed	23.5	23.9	8.5	8.6	37	40	15	15	5	3	11	9	9	7	7	7	7	7	7	7	8	9
39	Women	65	71	1.64	24.2	Norm	Married	23.1	23.1	10.1	10.1	30	27	22	22	18	20	27	24	9	7	7	6	8	8	7	6	9	8
40	Women	65	80	164	29.7	Obesity	Married	21.9	21.9	8.7	8.8	33	33	16	20	0	1	21	24	7	4	6	6	8	7	8	5	9	8
41	Women	66	92	165	33.8	Obesity	Widowed	23.4	23.4	9.2	9.2	40	40	17	19	5	7	14	14	9	8	8	7	7	9	8	7	10	10
42	Women	66	84.8	152	36.7	Obesity	Widowed	20	21	8.8	7.9	32	31	17	13	29	20	20	20	8	9	9	8	7	8	9	8	10	9
43	Women	67	76	155	31.6	Obesity	Married	23	23	8.8	10	33	30	18	19	11	13	15	15	9	10	9	8	8	8	8	8	9	10
44	Women	67	68	158	27.2	Overweight	Widowed	21.2	21.2	8.6	8.8	24	20	15	15	5	8	18	18	9	9	7	9	7	9	8	8	10	10
45	Women	68	68	166	24.7	Norm	Married	23.3	23.3	9.9	9.6	40	40	20	17	9	19	22	16	8	7	8	8	6	7	10	9	9	9
46	Women	69	75	162	28.6	Overweight	Married	22.2	22	9.5	9.5	39	35	20	22	9	7	18	18	8	9	8	7	7	7	8	7	10	9
47	Women	70	46.2	151	20.26	Norm	Widowed	23.1	23.1	9	8.7	30	40	17	16	7	3	11	12	9	9	9	9	8	8	8	7	10	8
48	Women	71	70	165	25.7	Overweight	Married	21.7	21.7	8.5	8.5	45	42	17	20	2	0	23	28	10	9	8	6	8	8	10	8	9	9
49	Women	72	80	163	30.1	Obesity	Married	22.7	22.2	8.8	8.6	44	42	18	20	4	8	22	25	8	9	8	7	7	8	9	7	9	8
50	Women	72	83.3	158	33.37	Obesity	Widowed	22.7	23	9	9.1	40	36	17	18	8	9	25	20	9	10	7	8	8	7	9	7	10	9
1	Men	71	85	1.65	31.2213	Obesity	Married	21	21	7.5	7.5	45	37	13	13	22	12	5	12	10	10	7	6	7	7	7	7	9	7
2	Men	72	98	1.79	30.5858	Obesity	Widowed	24.5	24.5	9.5	9.5	32	35	14	14	8	9	14	20	6	7	5	6	6	7	7	6	7	7
3	Men	73	80	1.7	27.6817	Overweight	Married	23.5	23.5	9.5	9	37	40	15	16	15	12	14	18	10	9	7	8	5	8	8	8	10	9
4	Men	70	73	1.78	23.04	Norm	Married	25.7	25.7	10	10	45	41	19	19	11	9	25	15	9	9	8	7	8	8	8	8	9	8
5	Men	75	80	1.7	27.6817	Overweight	Married	25	25	8.5	9	38	37	15	15	12	19	23	23	8	7	7	8	5	8	6	7	8	6
6	Men	70	85	1.72	28.7317	Overweight	Single	24.8	24.8	9.1	9.1	38	41	15	15	0	0	26	24	6	7	7	7	6	7	7	6	7	7
7	Men	72	85	1.73	28.4005	Overweight	Divorced	24	24	9	9	35	35	16	16	9	5	14	14	7	7	6	7	7	8	7	6	6	7
8	Men	69	78	1.72	26.3656	Overweight	Married	24	24	9.1	8.7	22	16	15	15	5	8	21	18	9	9	6	7	5	7	5	3	6	5
9	Men	74	95	1.79	29.6495	Overweight	Widowed	23.3	23.3	7.7	7.7	15	30	15	15	3	8	13	13	3	4	5	4	4	4	5	4	3	5
10	Men	68	78	1.7	26.9896	Overweight	Married	24.3	24.3	7.8	7.8	42	42	15	14	10	12	4	10	6	6	4	4	6	6	3	3	6	6
11	Men	66	75	1.78	23.6713	Norm	Single	24	24	8.8	9.2	41	41	15	15	5	11	17	16	8	8	5	5	4	4	5	6	10	5
12	Men	69	82	1.79	25.5922	Overweight	Married	24.2	24.2	8.3	9.2	6	9	14	14	9	9	2	12	10	10	9	9	7	9	8	8	10	10
13	Men	73	84	1.82	25.3593	Overweight	Widowed	23	23	8.5	8.6	35	37	15	15	0	7	13	13	9	9	7	6	7	8	8	8	10	9
14	Men	69	85	1.67	30.478	Obesity	Divorced	27	27	10	10.5	30	32	14	14	6	7	25	24	10	10	8	9	6	9	9	8	10	5
15	Men	74	82	1.82	24.7555	Norm	Married	24.9	24.9	8.8	8.8	41	41	16	16	2	2	15	15	8	8	5	5	5	5	7	6	9	8
16	Men	75	79	1.78	24.9337	Norm	Widowed	25.5	25.5	9.5	9.5	43	45	15	15	2	8	15	15	9	9	7	8	7	6	7	5	9	9
17	Men	65	72	1.76	23.2438	Norm	Divorced	24.8	24.8	9.5	9.6	39	35	16	15	21	21	10	20	5	10	5	5	5	6	6	5	9	7
18	Men	70	65	1.69	22.7583	Norm	Married	25	25	9.7	9.8	23	27	17	16	12	13	20	12	9	9	7	7	6	7	7	7	8	8
19	Men	73	85	1.68	30.1162	Obesity	Married	24	24	9.1	8.8	28	30	15	15	6	9	14	2	8	8	6	6	6	6	6	7	9	8
20	Men	71	82	1.7	28.3737	Overweight	Widowed	24.7	24.7	9.2	8.3	23	30	15	15	7	9	16	5	9	9	7	8	7	7	8	8	9	8
21	Men	72	90	1.71	30.7787	Obesity	Married	22.8	22.8	9	8.8	24	22	17	16	16	22	21	21	9	9	7	8	7	8	7	7	9	8
22	Men	69	81	1.71	27.7008	Overweight	Widowed	24.1	24.1	9.5	9.5	22	24	15	15	8	10	20	5	9	9	8	8	8	8	7	7	9	9
23	Men	73	81	1.73	27.0641	Overweight	Married	25.5	25.5	9.6	9.2	48	45	16	15	8	6	22	15	10	10	8	8	7	8	8	8	10	9
24	Men	69	92	1.72	31.0979	Obesity	Widowed	22.5	23	10	9.5	25	20	21	19	22	20	20	15	9	8	8	8	9	8	6	6	8	5
25	Men	70	88	1.69	30.8112	Obesity	Widowed	22.8	22.8	8.4	8.5	27	26	16	15	6	8	15	16	8	8	8	9	8	9	8	8	9	9
26	Men	70	104	1.84	30.7183	Obesity	Married	25.5	25.5	9.9	9.9	36	35	17	17	0	0	22	15	10	10	7	8	6	8	8	7	10	9
27	Men	67	85	1.86	24.5693	Norm	Single	26.2	26.2	9	9.2	25	37	15	15	5	5	15	13	8	8	8	8	9	8	7	7	8	8
28	Men	67	70	1.69	24.5089	Norm	Married	24.5	24.5	9.3	9.3	10	10	15	17	11	12	15	20	10	8	8	9	7	8	8	8	9	9
29	Men	65	70	1.68	24.8016	Norm	Single	25	25	8.9	8.9	32	32	15	15	20	20	18	18	10	9	7	7	8	7	6	8	8	8
30	Men	69	112	1.83	33.4438	Obesity	Single	24.7	24.7	9.2	9.9	34	41	19	18	0	3	18	18	9	9	7	6	7	9	7	7	9	7
31	Men	72	85	1.7	29.4118	Overweight	Widowed	23	23	8.4	8.4	20	15	14	14	14	15	13	10	9	9	8	8	8	7	8	9	10	9
32	Men	75	82	1.75	26.7755	Overweight	Married	22.5	22.5	9	9.3	32	28	18	19	18	10	12	12	5	4	5	5	5	4	6	7	7	6
33	Men	65	64.9	178	20.48	Norm	Single	24.6	24.6	9.2	9.9	37	32	17	18	8	17	24	23	10	10	7	6	7	5	7	7	9	8
34	Men	65	75	162	28.6	Overweight	Married	24.1	24.6	10.2	9.4	17	16	18	15	12	6	19	11	6	7	5	6	7	8	7	6	7	7
35	Men	65	105	176	33.9	Obesity	Widowed	24.2	24.4	9.5	9.3	39	32	17	17	10	5	15	17	8	6	5	6	6	6	6	7	8	7
36	Men	66	63.3	171	21.65	Norm	Divorced	24.6	24.5	9.4	9	45	35	16	15	7	16	15	13	10	9	7	9	6	8	8	8	10	9
37	Men	67	93	175	30.4	Obesity	Married	25.3	25.3	10.1	10.1	46	49	16	16	11	16	18	20	9	9	8	7	8	7	8	8	9	8
38	Men	67	77	165	28.28	Overweight	Widowed	23.7	24	8.8	9.2	40	40	16	15	5	0	17	19	8	7	7	8	7	9	6	7	9	6
39	Men	67	72.8	162	27.74	Overweight	Divorced	23.5	23.5	9.2	9.2	35	35	14	14	0	0	13	14	7	8	7	8	6	8	7	7	7	7
40	Men	68	102	176	32.9	Obesity	Married	26.7	26.7	10	10.3	40	40	15	17	9	9	15	15	8	7	6	7	8	8	7	6	7	7
41	Men	68	83.1	170	28.75	Overweight	Married	23.7	23.8	9	8.9	37	39	17	14	8	7	9	8	9	9	6	7	6	7	5	7	7	6
42	Men	68	84.5	180	26.08	Overweight	Widowed	26.5	26.5	9.3	9.3	40	40	14	15	11	16	13	3	6	7	5	5	5	5	5	6	5	5
43	Men	68	68	168	24.09	Norm	Married	24	23.8	8.7	8.9	40	41	14	15	2	12	25	24	9	6	4	5	7	6	5	6	7	7
44	Men	68	70	165	25.71	Overweight	Widowed	23	23.8	9.6	9.9	35	35	20	19	35	14	11	17	8	8	5	4	5	7	5	7	8	5
45	Men	69	80	173	26.7	Overweight	Married	24	24.3	9.8	9.8	39	39	18	16	26	22	10	14	10	10	9	9	9	9	8	8	10	10
46	Men	69	76	163	26	Overweight	Widowed	23.5	23	9.9	9.5	30	30	18	17	10	0	14	16	9	9	7	6	10	8	8	8	9	9
47	Men	73	91.8	173	30.67	Obesity	Widowed	24.2	24	9.1	9	42	31	13	15	13	19	16	12	10	10	8	9	7	9	9	9	10	7
48	Men	73	71	176	22.9	Norm	Married	26.2	26.2	9.4	9.2	40	40	15	15	14	14	9	8	8	8	5	6	5	7	7	7	9	8
49	Men	74	100	172	33.8	Obesity	Single	26.2	26.2	10.5	10.4	30	32	18	17	10	7	28	25	9	9	7	9	7	6	7	7	9	9
50	Men	74	72	176	23.9	Norm	Married	25.6	25.2	10.1	10	46	40	18	17	8	10	25	27	7	10	5	6	6	6	7	7	9	7
